# Supplementary material for: CircFISH: A Novel Method for the Simultaneous Imaging of Linear and Circular RNAs
Source: Cancers (Basel). 2022 Jan 15;14(2):428. doi: 10.3390/cancers14020428 (PMC8773908; doi:10.3390/cancers14020428)
Supplement: Supplementary file 1 [file cancers-14-00428-s001.zip]

Archive with 4 entries (2 files):
- cancers-1527107-supplementary/
- cancers-1527107-supplementary/Supplementary files/
- cancers-1527107-supplementary/Supplementary files/circFISH_Supplementary Figures S1-S7 FINAL.pdf
- cancers-1527107-supplementary/Supplementary files/circFISH_supplementray Table S1.xlsx
