# Supplementary material for: CircFISH: A Novel Method for the Simultaneous Imaging of Linear and Circular RNAs
Source: Cancers (Basel). 2022 Jan 15;14(2):428. doi: 10.3390/cancers14020428 (PMC8773908; doi:10.3390/cancers14020428)
Supplement: Supplementary file 1 [file cancers-14-00428-s001.zip › cancers-1527107-supplementary/Supplementary files/circFISH_supplementray Table S1.xlsx]

## Sheet: Primers
Primers Sequence
Target Name	Forward Primer	Reverse Primer
ACTIN	TTGTTACAGGAAGTCCCTTGCC	ATGCTATCACCTCCCCTGTGTG
lin CSNK1G3	TGGGATGAACATGCTCCAGT	GAGTGTTGTGTCCCGATCGA
circ CSNK1G3	AGCACCACAGCTACATTTGGA	CTCGAGTGTTGTGTCCCGAT
shRNA	Sequence
circCSNK1G3	CCGGTAGGATCTGGAGCTCTCTATCCTCGAGGATAGAGAGCTCCAGATCCTATTTTTG

## Sheet: Probes
Probe Number	ZNF609 PL	ZNF609 PC	CSNK1G3 PL	CSNK1G3 PC	ZBTB7A PL	ZBTB7A PC	Mouse ZBTB7A PL	Mouse ZBTB7A PC
1	caggtgtattactgttggga	caatgatgagattccctact	atggacatattccatgcgag	tgtgagctgatattgataga	ttcttcaggtcgtagttgtg	cacagacccgggttgctgtc	ttcttcaggtcgtagttgtg	catagaagtccaagccattg
2	ggtgctctgaagaattctgg	ttttccagatcggcgtccag	ctcaggttttacatctctgt	tcttcaaaattatcttttca	ggacgaaggtcttgcagcag	caccggcggcggaaagagac	aaaggtcttgcagcagctat	ggtactgtcaccctcatctc
3	tgacatcctcagaagtgctg	tgacatttccagtttctgct	cctggtcgtcctattaagaa	agtgtcttttcagcaaaaca	tctttcttgaggtgtctgtg	cgtagtggccgttctgcgtg	ttgaggtgtctgtgcagatg	gcatcttcatctctctcagg
4	tattagctgaggaagggctg	gtatccccacctcctttgag	gtgaataacttgctgggttt	tcccattcgtaaaatttttc	ctgtgaagttaccgtcggtg	gatgacatcatctgctgcag	gagtcaggttgcgaagttac	cagtaggaggtgggaagagc
5	gaaaggggtttgtttttccg	tgtggccacagcattgggag	cctttgccaaaccaaaatct	tcaattaactggagcatgtt	cctagattctgtgacgcgtc	ccgcgactcctcgtcgctgt	agagaactgcttactcgtgg	catagtggccgttctgtgtg
6	ctctgagctagaattcagct	caaacttgatgttgtctggt	tctttgtctccggatcaata	acattcaaattgcagtaggt	gggaaatctgagaaagcgct	tccatgacgcccttgtcgtc	aggatctgagaaaggcaggc	ttcttcttcaccggtgccag
7	tgagcccatggaattagtac	cttgaggacctggcactggg	cttgtgttctctgtatggta	ctgtaccagatgggtaatgt	cctgcggagggagaaaaacg	accttctgcgaccaggccgg	tagtaagtgccctgaggaag	tggagcggcctcagagagag
8	tgtgcttgtacttcttgttg	gattttgatttgccttcctt	tatatctagctgttcctgta	aaataggtacatcactaggt	aaaccagcgaggggaggaaa	cttggctcggatcttcttct	catccaggcttgggaataaa	ctgcagcgcctgacaggaag
9	tggtggtacttaagtccatt	tttgccactcttactccttt	cctaaatgtgtgtttatgct	acactgaaacagggtattgt	tagtaagtgccctgaggaag	agatggggcacttctggaag	aaaaagtggggagtggggtg	cgatgacatcatctgctgta
10	atcatctgtatgggcatgag	ctggagtgggtttgctagtg	gtctcttctactttgttctt	tgaattctttaatcaagaca	gtaagtgccgtgaaggaagg	gcgccctggatgaccttctc	tacctctgatcttggctatg	ttcgcgactcctcatcactg
11	atggagaataggttcctctc	tcacttggagtgaacaggga	acatatgacctaaagcttct	tcaagtttgcggtactccac	ttgaatctccaaacgtgggg	gatgtgtcgcggcagcttgc	ttgtgacattaagctgtggc	tcaggtagtagtccatgacg
12	ggctctacaagtcgaacttt	ctgcacctctttcttgctag	ctgcctctcagaaaatacat	gtctttctttttattttcca	ggggagaggacgaagacaga	gcttctcgcccgtgtgggtg	atcttggggttttattgctg	tcgtgggctccactgaagta
13	tttgcttgaaggagaagggc	cattggcaccatctcctgag	ctttaagccttgccaaggaa	ttctatcatctgatttgtcc	aaaatttgggagagggggct	cgccgagacctggtgaagcg	acccgttcagttacaaagtg	tgaccaggctgggtacacat
14	tttcttacagaggccttttg	ttgggagcaatagcagcaac	atacctctcctttaatgtgt	gatcgaccactaggtcgtgc	cctgctcctctgaggaaaag	tccacgccgccggccatctt	gctgggtgcaacttgtaaac	ggattttcttctcacccttc
15	catcatcagagccatcattg	cttagccgccttctctgagc	ccgttttgtatctccaattt	agttcctcgagtgttgtgtc	gatcgtgactctgtttatcc	cggggaacgggatcccgatg	aaaagagggggtgcctaaga	gacacttctggaaggccttg
16	ctgactttaggctcttggaa	ttttggaaccggctacactg	cataacacttctattggtgt	aaactccagacgatgaagac	taaagtgtagtacccgttcc	cactcaggatgtcgctgctg	ttacagtcagtgcctttgag	tgaatcaccttctcgcagat
17	ggaaggtgtagatttgctgt	ttagatgagctgttctcctt	gatatgttgccatttctgga	ctaaagttaggtccaaccat	tggattctacgtttgtggtg	tgcgtccgctgctcgttcag	gacagagtgtgcatggacaa	gtgtgcgtgcggatgtgacg
18	cagggttgactgtgaaaggt	cttcgcttctctccttcttg	tctagccttcttacataacg	acatccaattttttttccaa	ggggaacacagcacgaacac	tcaccacgtcgcacagcagg	ggaaagcgaccttcttagtg	cagatgttacactcgtaggg
19	ggactttcaagttcctttga	atccttttctgaacaagtcc	agtcatagtctggtttttca	atcgtaattctccaaaattg	acagaagcgggcgctaagac	aactcgcggccctccaccag	gaaaacccctctgctagaaa	cgacacctggtgaatcgaac
20	ctgaagattccctgaatggg	aagggaactggctggaggac	acatatatccttttcgatca	tttgtgtataaatttttccc	agtcagtgcctttgagtaaa	tgaagtactggctgcaggcg	cgtggtaggaggagttagaa	cgggaacgggatcccgatgg
21	tctgatgagccatttaggag	tgcacttccatcatactgac	ccaatccagtcatattcata	tccaacttaattgccacata	tggcatctggcgacatagtc	gcgcccgacgtgaacagctt	tattgcgagaaggtggaggg	ctcaggatgtcgctgctgtg
22	gtccgtgaaactgtagatct	tccacagctcctgtatccac	cactggagtaggcaactgtt	tggtgctcttgatttcatgg	tgctagcattgcatatgcaa	cacgttctgctggtccacca	gccaggatgacatgtgatta	tgagtccgctgctcgttcag
23	tagtgttttcaaggcggcta	ctcaatagctatactcccaa	agcaggatcttgctgaactg	atctgtattccaaatgtagc	cagcagagcgtctattttcg	cgctgacgaagtcgatctcg	caagggtttagtgcaattcc	atcaccacgtcgcaaagcag
24	tgttggttttgactgagctg	tagttcccaaaggattgagc	tgtgcttctctgtttgatga	ccagatcctaactgcttata	cggttgggcattgacaagaa	atgagcgcggtgagcgcctc	tgattgcagtatattggggg	gaactcacgtccttccacaa
25	gagatgtcagagtatgcagg	cgacactcattctccccttc	ttgcatcttatctctgtgtt		ccttcttaaaaagcttccct	cgtggccgtgtaggcgaagt	atccgcattctatatacagt	tcttgaagtactggctgcag
26	tctttaaccaactgttcggc	agacttgactttctttagca	cttacaacctggtttttgga		tgacactggggtgtgaacgc	cgttggctgtgctgacggtg	aacctctagtgaattccaca	tacagctcccgacgtgaaca
27	ggctgagggggaaaaagagt	gtggacaacatcattgcttt	tggggtcatctgtgtttaac		aaggtggaaagagggctcac	ggcggcgctgaggatgtcac	aagagcagcaactactcagc	tcgtacacgttctgctggtc
28	catgtacatattgggacgct	cacattggtcagtacatgcc	tgatgggtgcatttgaacgt		agttggttttattgcgaggg	acggcggggatctccagcag	aatctcgaaaggcctgtagg	ctcggcactcacgaagtcga
29	tactggttgtagtacaggga	tcagctatgttctcagacct	tcacttctacttcagtaggg		aggacgacagctgtgatttt	aggaggtcggcgcacacgtg	tctgccatgtacattcattg	gtgtaggcgaagtccatgag
30	cagaaggtgggtgtggtaac	cccagctttcctattttcag	tttctggcagttggtttcat		cgaggtctgtgtaagtgtcg	tgatctacaaggtccagctg	tttggttctaccactcgatc	tcaggatgtcgcccacattg
31	ttctgctgttcttcgtactg	aagattcaaggctcttcctt	agcagcaccacatgttcaac		taggaacgagggtttagtgc	gaggaggttgcgctgatcaa	cacacagggtgaatgagcac	agaatctgacgctccagcag
32	gaattgacggcttttgcttc	tcttagagtcaacgtcccac	ccttttccttcgtttgaaaa		aggacaggcgaagctgagtg	agaactcgaggtactccttg	aaattccaaggcacctcatt	caggttgcgctggtcagtgg
33	tgatgactgatttggctggg	gaggctccactgctcaagga	atttgtggcgctgtatggtt		atacagtatgtgattgcgcg	ctgttcatggggttgctctg	cagtcagtggaatgtctgtt	cggaagaactccaggtactc
34	catcactcagcttcacttta	ggtttgcatccactcctttc			ggcaacactttatcacgacc	caaaggcggaccacgggaag	cctcccacactttttataaa	caggctattcatggggttac
35	taccagagtattggatccat	ccactgtcgtatgtctcaac			gcgagaattcagcaggtatc	catccaggtcatcatcggac	cgtaacaggctgcatttagt	cgaagccagaccatgggaag
